# Supplementary material for: Effect of Remote Amine Groups on Ground- and Excited-State Properties of Terpyridyl d-Metal Complexes
Source: Molecules. 2025 May 29;30(11):2386. doi: 10.3390/molecules30112386 (PMC12155694; doi:10.3390/molecules30112386)
Supplement: Supplementary file 1 [file molecules-30-02386-s001.zip]

Archive with 1 entries (1 files):
- molecules-3604478-supplementary.pdf
